# Supplementary material for: Two-Stage Screening of Metschnikowia spp. Bioprotective Properties: From Grape Juice to Fermented Must by Saccharomyces cerevisiae
Source: Microorganisms. 2024 Aug 13;12(8):1659. doi: 10.3390/microorganisms12081659 (PMC11356803; doi:10.3390/microorganisms12081659)
Supplement: Supplementary file 1 [file microorganisms-12-01659-s001.zip]

Archive with 1 entries (1 files):
- microorganisms-3134512-SI.pdf
